# Supplementary material for: The Impact of COVID-19 on the Working Equid Community: Responses from 1530 Individuals Accessing NGO Support in 14 Low- and Middle-Income Countries
Source: Animals (Basel). 2021 May 11;11(5):1363. doi: 10.3390/ani11051363 (PMC8151231; doi:10.3390/ani11051363)
Supplement: Supplementary file 1 [file animals-11-01363-s001.zip]

Archive with 1 entries (1 files):
- animals-1187116-supplementary.pdf
